# Supplementary material for: Reviewing the Prospective Pharmacological Potential of Isothiocyanates in Fight against Female-Specific Cancers
Source: Cancers (Basel). 2023 Apr 20;15(8):2390. doi: 10.3390/cancers15082390 (PMC10137050; doi:10.3390/cancers15082390)
Supplement: Supplementary file 1 [file cancers-15-02390-s001.zip]

Archive with 1 entries (1 files):
- cancers-2085000-supplementary.pdf
